# Supplementary material for: Correlations Between MR Apparent Diffusion Coefficients and PET Standard Uptake Values in Simultaneous MR-PET Imaging of Prostate Cancer
Source: Int J Mol Sci. 2025 Jan 22;26(3):905. doi: 10.3390/ijms26030905 (PMC11817574; doi:10.3390/ijms26030905)
Supplement: Supplementary file 1 [file ijms-26-00905-s001.zip]

Archive with 1 entries (1 files):
- ijms-3405113-supplementary.pdf
